# Supplementary material for: Quantitative Analysis of the Human Milk Whey Proteome Reveals Developing Milk and Mammary-Gland Functions across the First Year of Lactation
Source: Proteomes. 2013 Sep 3;1(2):128–58. doi: 10.3390/proteomes1020128 (PMC5302745; doi:10.3390/proteomes1020128)
Supplement: Supplementary File 1 [file proteomes-01-00128-s001.zip]

Archive with 3 entries (3 files):
- proteomes-38507-Supplementary-final.pdf
- Supplementary dataset 1.pdf
- Supplementary dataset 2.pdf
